# Supplementary material for: MdSCL8 as a Negative Regulator Participates in ALA-Induced FLS1 to Promote Flavonol Accumulation in Apples
Source: Int J Mol Sci. 2022 Feb 12;23(4):2033. doi: 10.3390/ijms23042033 (PMC8875840; doi:10.3390/ijms23042033)
Supplement: Supplementary file 1 [file ijms-23-02033-s001.zip]

Archive with 1 entries (1 files):
- ijms-1566756-supplementary.pdf
